# Supplementary material for: Whole Genome Sequencing and Comparative Genomics Analyses of Pandoraea sp. XY-2, a New Species Capable of Biodegrade Tetracycline
Source: Front Microbiol. 2019 Jan 29;10:33. doi: 10.3389/fmicb.2019.00033 (PMC6361800; doi:10.3389/fmicb.2019.00033)
Supplement: Supplementary file 2 [file Data_Sheet_2.xlsx]

## Sheet: Sheet1
Supplementary Table S2 The statistics information of 115 genes participated in the xenobiotics biodegradation and metabolism.
Gene_id	Identity	E_value	Kegg_geneID	Ko_id	Ko_name	Ko_defi		Ko_EC	Ko_class
XY.2_GM000147	90.2	9.1e-126	papi:SG18_09570	K00799	GST, gst	glutathione S-transferase	谷胱甘肽硫转移酶	2.5.1.18	Metabolism; Metabolism of other amino acids; Glutathione metabolism [PATH:ko00480] Metabolism; Xenobiotics biodegradation and metabolism; Metabolism of xenobiotics by cytochrome P450 [PATH:ko00980] Metabolism; Xenobiotics biodegradation and metabolism; Drug metabolism - cytochrome P450 [PATH:ko00982] Human Diseases; Drug resistance; Platinum drug resistance [PATH:ko01524] Human Diseases; Cancers;…
XY.2_GM000165	97.3	1.4e-190	pve:UC34_00185	K01426	E3.5.1.4, amiE	amidase	酰胺酶	3.5.1.4	Metabolism; Amino acid metabolism; Arginine and proline metabolism [PATH:ko00330] Metabolism; Amino acid metabolism; Phenylalanine metabolism [PATH:ko00360] Metabolism; Amino acid metabolism; Tryptophan metabolism [PATH:ko00380] Metabolism; Xenobiotics biodegradation and metabolism; Aminobenzoate degradation [PATH:ko00627] Metabolism; Xenobiotics biodegradation and metabolism; Styrene degradation…
XY.2_GM000261	91.7	3.6e-284	papi:SG18_10055	K01576	mdlC	benzoylformate decarboxylase	苯甲酰甲酸脱羧酶	4.1.1.7	Metabolism; Xenobiotics biodegradation and metabolism; Aminobenzoate degradation [PATH:ko00627]
XY.2_GM000264	90.4	2.2e-161	papi:SG18_10070	K03863	vanB	vanillate monooxygenase ferredoxin subunit	香草酸单加氧酶亚基	--	Metabolism; Xenobiotics biodegradation and metabolism; Aminobenzoate degradation [PATH:ko00627]
XY.2_GM000265	95.2	2.2e-205	papi:SG18_10075	K03862	vanA	vanillate monooxygenase	香草单加氧酶	1.14.13.82	Metabolism; Xenobiotics biodegradation and metabolism; Aminobenzoate degradation [PATH:ko00627]
XY.2_GM000267	97.5	1.3e-160	papi:SG18_10085	K04101	ligB	protocatechuate 4,5-dioxygenase, beta chain	原儿茶酸4，5-双加氧酶β链	1.13.11.8	Metabolism; Xenobiotics biodegradation and metabolism; Benzoate degradation [PATH:ko00362] Metabolism; Xenobiotics biodegradation and metabolism; Polycyclic aromatic hydrocarbon degradation [PATH:ko00624] Metabolism; Xenobiotics biodegradation and metabolism; Aminobenzoate degradation [PATH:ko00627]
XY.2_GM000268	94.1	6.7e-58	pfg:AB870_12630	K04100	ligA	protocatechuate 4,5-dioxygenase, alpha chain	原儿茶酸4，5-双加氧酶，α链	1.13.11.8	Metabolism; Xenobiotics biodegradation and metabolism; Benzoate degradation [PATH:ko00362] Metabolism; Xenobiotics biodegradation and metabolism; Polycyclic aromatic hydrocarbon degradation [PATH:ko00624] Metabolism; Xenobiotics biodegradation and metabolism; Aminobenzoate degradation [PATH:ko00627]
XY.2_GM000275	94.8	7.1e-134	pfg:AB870_12665	K16515	galB	4-oxalomesaconate hydratase	4-草酸烯酸水合酶	4.2.1.83	Metabolism; Xenobiotics biodegradation and metabolism; Benzoate degradation [PATH:ko00362]
XY.2_GM000276	95.7	2.9e-121	pox:MB84_05750	K10218	ligK, galC	4-hydroxy-4-methyl-2-oxoglutarate aldolase	4-羟基-4-甲基-2-酮戊二酸醛缩酶	4.1.3.17	Metabolism; Xenobiotics biodegradation and metabolism; Benzoate degradation [PATH:ko00362] Metabolism; Carbohydrate metabolism; C5-Branched dibasic acid metabolism [PATH:ko00660]
XY.2_GM000277	89.5	1e-189	papi:SG18_10135	K16514	galD	4-oxalomesaconate tautomerase	4-草酸单酯互变异构酶	5.3.2.8	Metabolism; Xenobiotics biodegradation and metabolism; Benzoate degradation [PATH:ko00362]
XY.2_GM000305	97.5	0	pfg:AB870_12810	K01428	ureC	urease subunit alpha	脲酶亚基α	3.5.1.5	Metabolism; Amino acid metabolism; Arginine biosynthesis [PATH:ko00220] Metabolism; Nucleotide metabolism; Purine metabolism [PATH:ko00230] Metabolism; Xenobiotics biodegradation and metabolism; Atrazine degradation [PATH:ko00791] Human Diseases; Infectious diseases; Epithelial cell signaling in Helicobacter pylori infection [PATH:ko05120]
XY.2_GM000306	95	7e-48	papi:SG18_10280	K01429	ureB	urease subunit beta	脲酶亚基β	3.5.1.5	Metabolism; Amino acid metabolism; Arginine biosynthesis [PATH:ko00220] Metabolism; Nucleotide metabolism; Purine metabolism [PATH:ko00230] Metabolism; Xenobiotics biodegradation and metabolism; Atrazine degradation [PATH:ko00791]
XY.2_GM000308	99	8.2e-49	pspu:NA29_05705	K01430	ureA	urease subunit gamma	脲酶亚基γ	3.5.1.5	Metabolism; Amino acid metabolism; Arginine biosynthesis [PATH:ko00220] Metabolism; Nucleotide metabolism; Purine metabolism [PATH:ko00230] Metabolism; Xenobiotics biodegradation and metabolism; Atrazine degradation [PATH:ko00791]
XY.2_GM000342	90.2	2.3e-112	papi:SG18_10405	K00799	GST, gst	glutathione S-transferase	谷胱甘肽硫转移酶	2.5.1.18	Metabolism; Metabolism of other amino acids; Glutathione metabolism [PATH:ko00480] Metabolism; Xenobiotics biodegradation and metabolism; Metabolism of xenobiotics by cytochrome P450 [PATH:ko00980] Metabolism; Xenobiotics biodegradation and metabolism; Drug metabolism - cytochrome P450 [PATH:ko00982] Human Diseases; Drug resistance; Platinum drug resistance [PATH:ko01524] Human Diseases; Cancers;…
XY.2_GM000393	83.5	1.8e-98	ppul:RO07_10175	K00799	GST, gst	glutathione S-transferase	谷胱甘肽硫转移酶	2.5.1.18	Metabolism; Metabolism of other amino acids; Glutathione metabolism [PATH:ko00480] Metabolism; Xenobiotics biodegradation and metabolism; Metabolism of xenobiotics by cytochrome P450 [PATH:ko00980] Metabolism; Xenobiotics biodegradation and metabolism; Drug metabolism - cytochrome P450 [PATH:ko00982] Human Diseases; Drug resistance; Platinum drug resistance [PATH:ko01524] Human Diseases; Cancers;…
XY.2_GM000419	94.7	3.5e-145	pspu:NA29_06170	K00074	paaH, hbd, fadB, mmgB	3-hydroxybutyryl-CoA dehydrogenase	3-羟基丁烷酰-CoA脱氢酶	1.1.1.157	Metabolism; Amino acid metabolism; Phenylalanine metabolism [PATH:ko00360] Metabolism; Xenobiotics biodegradation and metabolism; Benzoate degradation [PATH:ko00362] Metabolism; Carbohydrate metabolism; Butanoate metabolism [PATH:ko00650]
XY.2_GM000454	95.7	7.5e-215	pve:UC34_02185	K00626	E2.3.1.9, atoB	acetyl-CoA C-acetyltransferase	乙酰辅酶A C-乙酰转移酶	2.3.1.9	Metabolism; Lipid metabolism; Fatty acid degradation [PATH:ko00071] Metabolism; Lipid metabolism; Synthesis and degradation of ketone bodies [PATH:ko00072] Metabolism; Amino acid metabolism; Valine, leucine and isoleucine degradation [PATH:ko00280] Metabolism; Amino acid metabolism; Lysine degradation [PATH:ko00310] Metabolism; Xenobiotics biodegradation and metabolism; Benzoate degradation [PATH…
XY.2_GM000474	87.9	7.2e-129	papi:SG18_11030	K01055	pcaD	3-oxoadipate enol-lactonase	3-氧代己二酸烯醇 - 内酯酶	3.1.1.24	Metabolism; Xenobiotics biodegradation and metabolism; Benzoate degradation [PATH:ko00362]
XY.2_GM000478	96.3	1.3e-183	ppk:U875_21510	K16171	faaH	fumarylacetoacetate (FAA) hydrolase	富马酰乙酰乙酸（FAA）水解酶	3.7.1.2	Metabolism; Amino acid metabolism; Tyrosine metabolism [PATH:ko00350] Metabolism; Xenobiotics biodegradation and metabolism; Styrene degradation [PATH:ko00643]
XY.2_GM000480	98.2	1.1e-151	papi:SG18_11055	K01692	paaF, echA	enoyl-CoA hydratase	烯酰辅酶A水合酶	4.2.1.17	Metabolism; Lipid metabolism; Fatty acid degradation [PATH:ko00071] Metabolism; Amino acid metabolism; Valine, leucine and isoleucine degradation [PATH:ko00280] Metabolism; Metabolism of terpenoids and polyketides; Geraniol degradation [PATH:ko00281] Metabolism; Amino acid metabolism; Lysine degradation [PATH:ko00310] Metabolism; Amino acid metabolism; Phenylalanine metabolism [PATH:ko00360] Meta…
XY.2_GM000661	96	9.1e-274	papi:SG18_11875	K00128	ALDH	aldehyde dehydrogenase (NAD+)	醛脱氢酶（NAD +）	1.2.1.3	Metabolism; Carbohydrate metabolism; Glycolysis / Gluconeogenesis [PATH:ko00010] Metabolism; Carbohydrate metabolism; Ascorbate and aldarate metabolism [PATH:ko00053] Metabolism; Lipid metabolism; Fatty acid degradation [PATH:ko00071] Metabolism; Amino acid metabolism; Valine, leucine and isoleucine degradation [PATH:ko00280] Metabolism; Amino acid metabolism; Lysine degradation [PATH:ko00310] Me…
XY.2_GM000666	81.2	3.2e-97	pox:MB84_07810	K00799	GST, gst	glutathione S-transferase	谷胱甘肽硫转移酶	2.5.1.18	Metabolism; Metabolism of other amino acids; Glutathione metabolism [PATH:ko00480] Metabolism; Xenobiotics biodegradation and metabolism; Metabolism of xenobiotics by cytochrome P450 [PATH:ko00980] Metabolism; Xenobiotics biodegradation and metabolism; Drug metabolism - cytochrome P450 [PATH:ko00982] Human Diseases; Drug resistance; Platinum drug resistance [PATH:ko01524] Human Diseases; Cancers;…
XY.2_GM000674	97.3	3e-227	papi:SG18_11980	K22270	nagX	3-hydroxybenzoate 6-monooxygenase	3-羟基苯甲酸酯6-单加氧酶	1.14.13.24	Metabolism; Xenobiotics biodegradation and metabolism; Benzoate degradation [PATH:ko00362]
XY.2_GM000675	87.8	5.7e-108	papi:SG18_11985	K01800	maiA, GSTZ1	maleylacetoacetate isomerase	马来酰乙酰乙酸异构酶	5.2.1.2	Metabolism; Amino acid metabolism; Tyrosine metabolism [PATH:ko00350] Metabolism; Xenobiotics biodegradation and metabolism; Styrene degradation [PATH:ko00643]
XY.2_GM000724	98	1e-219	papi:SG18_12310	K00632	fadA, fadI	acetyl-CoA acyltransferase	乙酰辅酶A乙酰基转移酶	2.3.1.16	Metabolism; Lipid metabolism; Fatty acid degradation [PATH:ko00071] Metabolism; Amino acid metabolism; Valine, leucine and isoleucine degradation [PATH:ko00280] Metabolism; Metabolism of terpenoids and polyketides; Geraniol degradation [PATH:ko00281] Metabolism; Xenobiotics biodegradation and metabolism; Benzoate degradation [PATH:ko00362] Metabolism; Lipid metabolism; alpha-Linolenic acid metabo…
XY.2_GM000725	96.3	1.2e-116	pfg:AB870_14910	K01032	pcaJ	3-oxoadipate CoA-transferase, beta subunit	3-己二酸辅酶A-转移酶β亚基	2.8.3.6	Metabolism; Xenobiotics biodegradation and metabolism; Benzoate degradation [PATH:ko00362]
XY.2_GM000726	96.4	1.7e-118	papi:SG18_12320	K01031	pcaI	3-oxoadipate CoA-transferase, alpha subunit	3-己二酸辅酶A-转移酶α亚基	2.8.3.6	Metabolism; Xenobiotics biodegradation and metabolism; Benzoate degradation [PATH:ko00362]
XY.2_GM000802	91.7	1.2e-48	bgf:BC1003_0627	K01607	pcaC	4-carboxymuconolactone decarboxylase	4-羧基粘康酸内酯脱羧酶	4.1.1.44	Metabolism; Xenobiotics biodegradation and metabolism; Benzoate degradation [PATH:ko00362]
XY.2_GM000862	95.8	2.1e-306	ppno:DA70_12350	K07516	fadN	3-hydroxyacyl-CoA dehydrogenase	3-羟酰基-辅酶A脱氢酶	1.1.1.35	Metabolism; Lipid metabolism; Fatty acid degradation [PATH:ko00071] Metabolism; Xenobiotics biodegradation and metabolism; Benzoate degradation [PATH:ko00362] Metabolism; Carbohydrate metabolism; Butanoate metabolism [PATH:ko00650]
XY.2_GM000864	98.2	1.9e-218	pox:MB84_08850	K00632	fadA, fadI	acetyl-CoA acyltransferase	乙酰辅酶A乙酰基转移酶	2.3.1.16	Metabolism; Lipid metabolism; Fatty acid degradation [PATH:ko00071] Metabolism; Amino acid metabolism; Valine, leucine and isoleucine degradation [PATH:ko00280] Metabolism; Metabolism of terpenoids and polyketides; Geraniol degradation [PATH:ko00281] Metabolism; Xenobiotics biodegradation and metabolism; Benzoate degradation [PATH:ko00362] Metabolism; Lipid metabolism; alpha-Linolenic acid metabo…
XY.2_GM000940	91.6	9.9e-102	pfg:AB870_15765	K00799	GST, gst	glutathione S-transferase	谷胱甘肽硫转移酶	2.5.1.18	Metabolism; Metabolism of other amino acids; Glutathione metabolism [PATH:ko00480] Metabolism; Xenobiotics biodegradation and metabolism; Metabolism of xenobiotics by cytochrome P450 [PATH:ko00980] Metabolism; Xenobiotics biodegradation and metabolism; Drug metabolism - cytochrome P450 [PATH:ko00982] Human Diseases; Drug resistance; Platinum drug resistance [PATH:ko01524] Human Diseases; Cancers;…
XY.2_GM001012	96.1	1.6e-262	pox:MB84_09810	K21802	vdh	vanillin dehydrogenase	香兰素脱氢酶	1.2.1.67	Metabolism; Xenobiotics biodegradation and metabolism; Aminobenzoate degradation [PATH:ko00627]
XY.2_GM001018	95.3	1.3e-132	ppk:U875_18570	K00449	pcaH	protocatechuate 3,4-dioxygenase, beta subunit	原儿茶酸3，4-双加氧酶β亚基	1.13.11.3	Metabolism; Xenobiotics biodegradation and metabolism; Benzoate degradation [PATH:ko00362] Metabolism; Xenobiotics biodegradation and metabolism; Polycyclic aromatic hydrocarbon degradation [PATH:ko00624]
XY.2_GM001019	90.3	7.1e-97	ppul:RO07_14185	K00448	pcaG	protocatechuate 3,4-dioxygenase, alpha subunit	原儿茶酸3，4-双加氧酶α亚基	1.13.11.3	Metabolism; Xenobiotics biodegradation and metabolism; Benzoate degradation [PATH:ko00362] Metabolism; Xenobiotics biodegradation and metabolism; Polycyclic aromatic hydrocarbon degradation [PATH:ko00624]
XY.2_GM001020	88.4	6.9e-228	pspu:NA29_22920	K01857	pcaB	3-carboxy-cis,cis-muconate cycloisomerase	3-羧基顺丁酸环异构酶	5.5.1.2	Metabolism; Xenobiotics biodegradation and metabolism; Benzoate degradation [PATH:ko00362]
XY.2_GM001021	95.7	1.1e-72	ppul:RO07_14195	K01607	pcaC	4-carboxymuconolactone decarboxylase	4-羧基粘康酸内酯脱羧酶	4.1.1.44	Metabolism; Xenobiotics biodegradation and metabolism; Benzoate degradation [PATH:ko00362]
XY.2_GM001022	87	2.4e-127	papi:SG18_14025	K01055	pcaD	3-oxoadipate enol-lactonase	3-氧代己二酸烯醇内酯酶	3.1.1.24	Metabolism; Xenobiotics biodegradation and metabolism; Benzoate degradation [PATH:ko00362]
XY.2_GM001024	93.6	6.8e-216	pox:MB84_09865	K00481	pobA	p-hydroxybenzoate 3-monooxygenase	对羟基苯甲酸3-单加氧酶	1.14.13.2	Metabolism; Xenobiotics biodegradation and metabolism; Benzoate degradation [PATH:ko00362]
XY.2_GM001117	92.8	2.5e-28	pfg:AB870_16820	K01821	praC, xylH	4-oxalocrotonate tautomerase	4-氧代辛酸酯互变异构酶	5.3.2.6	Metabolism; Xenobiotics biodegradation and metabolism; Benzoate degradation [PATH:ko00362] Metabolism; Xenobiotics biodegradation and metabolism; Dioxin degradation [PATH:ko00621] Metabolism; Xenobiotics biodegradation and metabolism; Xylene degradation [PATH:ko00622]
XY.2_GM001119	96	4.2e-134	papi:SG18_14500	K01617	dmpH, xylI, nahK	2-oxo-3-hexenedioate decarboxylase	2-氧代-3-己烯二酸脱羧酶	4.1.1.77	Metabolism; Xenobiotics biodegradation and metabolism; Benzoate degradation [PATH:ko00362] Metabolism; Xenobiotics biodegradation and metabolism; Dioxin degradation [PATH:ko00621] Metabolism; Xenobiotics biodegradation and metabolism; Xylene degradation [PATH:ko00622]
XY.2_GM001142	93.5	1.6e-206	papi:SG18_14640	K00480	E1.14.13.1	salicylate hydroxylase	水杨酸羟化酶	1.14.13.1	Metabolism; Xenobiotics biodegradation and metabolism; Dioxin degradation [PATH:ko00621] Metabolism; Xenobiotics biodegradation and metabolism; Polycyclic aromatic hydrocarbon degradation [PATH:ko00624] Metabolism; Xenobiotics biodegradation and metabolism; Naphthalene degradation [PATH:ko00626]
XY.2_GM001159	94.1	6.2e-175	papi:SG18_14725	K21607	pcpD	tetrachlorobenzoquinone reductase	四氯对苯醌还原酶	1.1.1.404	Metabolism; Xenobiotics biodegradation and metabolism; Chlorocyclohexane and chlorobenzene degradation [PATH:ko00361]
XY.2_GM001294	92.3	5.7e-257	ppul:RO07_15425	K00128	ALDH	aldehyde dehydrogenase (NAD+)	醛脱氢酶（NAD +）	1.2.1.3	Metabolism; Carbohydrate metabolism; Glycolysis / Gluconeogenesis [PATH:ko00010] Metabolism; Carbohydrate metabolism; Ascorbate and aldarate metabolism [PATH:ko00053] Metabolism; Lipid metabolism; Fatty acid degradation [PATH:ko00071] Metabolism; Amino acid metabolism; Valine, leucine and isoleucine degradation [PATH:ko00280] Metabolism; Amino acid metabolism; Lysine degradation [PATH:ko00310] Me…
XY.2_GM001302	90.4	8.4e-206	papi:SG18_24535	K15054	mdlB	(S)-mandelate dehydrogenase	(S)扁桃酸脱氢酶	1.1.99.31	Metabolism; Xenobiotics biodegradation and metabolism; Aminobenzoate degradation [PATH:ko00627]
XY.2_GM001322	80.3	3.1e-110	aza:AZKH_p0469	K00128	ALDH	aldehyde dehydrogenase (NAD+)	醛脱氢酶（NAD +）	1.2.1.3	Metabolism; Carbohydrate metabolism; Glycolysis / Gluconeogenesis [PATH:ko00010] Metabolism; Carbohydrate metabolism; Ascorbate and aldarate metabolism [PATH:ko00053] Metabolism; Lipid metabolism; Fatty acid degradation [PATH:ko00071] Metabolism; Amino acid metabolism; Valine, leucine and isoleucine degradation [PATH:ko00280] Metabolism; Amino acid metabolism; Lysine degradation [PATH:ko00310] Me…
XY.2_GM001323	72.5	8.5e-95	aza:AZKH_p0469	K00128	ALDH	aldehyde dehydrogenase (NAD+)	醛脱氢酶（NAD +）	1.2.1.3	Metabolism; Carbohydrate metabolism; Glycolysis / Gluconeogenesis [PATH:ko00010] Metabolism; Carbohydrate metabolism; Ascorbate and aldarate metabolism [PATH:ko00053] Metabolism; Lipid metabolism; Fatty acid degradation [PATH:ko00071] Metabolism; Amino acid metabolism; Valine, leucine and isoleucine degradation [PATH:ko00280] Metabolism; Amino acid metabolism; Lysine degradation [PATH:ko00310] Me…
XY.2_GM001393	69.8	8.9e-197	bxb:DR64_6799	K00128	ALDH	aldehyde dehydrogenase (NAD+)	醛脱氢酶（NAD +）	1.2.1.3	Metabolism; Carbohydrate metabolism; Glycolysis / Gluconeogenesis [PATH:ko00010] Metabolism; Carbohydrate metabolism; Ascorbate and aldarate metabolism [PATH:ko00053] Metabolism; Lipid metabolism; Fatty acid degradation [PATH:ko00071] Metabolism; Amino acid metabolism; Valine, leucine and isoleucine degradation [PATH:ko00280] Metabolism; Amino acid metabolism; Lysine degradation [PATH:ko00310] Me…
XY.2_GM001576	92.4	8.3e-261	ppk:U875_16865	K01464	DPYS, dht, hydA	dihydropyrimidinase	二氢嘧啶酶	3.5.2.2	Metabolism; Nucleotide metabolism; Pyrimidine metabolism [PATH:ko00240] Metabolism; Metabolism of other amino acids; beta-Alanine metabolism [PATH:ko00410] Metabolism; Metabolism of cofactors and vitamins; Pantothenate and CoA biosynthesis [PATH:ko00770] Metabolism; Xenobiotics biodegradation and metabolism; Drug metabolism - other enzymes [PATH:ko00983]
XY.2_GM001668	68.6	2.5e-154	afa:UZ73_05530	K00626	E2.3.1.9, atoB	acetyl-CoA C-acetyltransferase	乙酰辅酶A C-乙酰转移酶	2.3.1.9	Metabolism; Lipid metabolism; Fatty acid degradation [PATH:ko00071] Metabolism; Lipid metabolism; Synthesis and degradation of ketone bodies [PATH:ko00072] Metabolism; Amino acid metabolism; Valine, leucine and isoleucine degradation [PATH:ko00280] Metabolism; Amino acid metabolism; Lysine degradation [PATH:ko00310] Metabolism; Xenobiotics biodegradation and metabolism; Benzoate degradation [PATH…
XY.2_GM001853	95.1	2.1e-262	pve:UC34_09270	K00074	paaH, hbd, fadB, mmgB	3-hydroxybutyryl-CoA dehydrogenase	3-羟基丁酰基-CoA脱氢酶	1.1.1.157	Metabolism; Amino acid metabolism; Phenylalanine metabolism [PATH:ko00360] Metabolism; Xenobiotics biodegradation and metabolism; Benzoate degradation [PATH:ko00362] Metabolism; Carbohydrate metabolism; Butanoate metabolism [PATH:ko00650]
XY.2_GM001855	90.8	2.8e-110	papi:SG18_16845	K00799	GST, gst	glutathione S-transferase	谷胱甘肽硫转移酶	2.5.1.18	Metabolism; Metabolism of other amino acids; Glutathione metabolism [PATH:ko00480] Metabolism; Xenobiotics biodegradation and metabolism; Metabolism of xenobiotics by cytochrome P450 [PATH:ko00980] Metabolism; Xenobiotics biodegradation and metabolism; Drug metabolism - cytochrome P450 [PATH:ko00982] Human Diseases; Drug resistance; Platinum drug resistance [PATH:ko01524] Human Diseases; Cancers;…
XY.2_GM002157	94	3.7e-124	papi:SG18_18765	K01560	E3.8.1.2	2-haloacid dehalogenase	2-卤代酸脱卤素酶	3.8.1.2	Metabolism; Xenobiotics biodegradation and metabolism; Chlorocyclohexane and chlorobenzene degradation [PATH:ko00361] Metabolism; Xenobiotics biodegradation and metabolism; Chloroalkane and chloroalkene degradation [PATH:ko00625]
XY.2_GM002215	97.5	1.6e-267	ppk:U875_12925	K00088	IMPDH, guaB	IMP dehydrogenase	IMP脱氢酶	1.1.1.205	Metabolism; Nucleotide metabolism; Purine metabolism [PATH:ko00230] Metabolism; Xenobiotics biodegradation and metabolism; Drug metabolism - other enzymes [PATH:ko00983]
XY.2_GM002218	97.9	6.8e-304	papi:SG18_19030	K01951	guaA, GMPS	GMP synthase (glutamine-hydrolysing)	GMP合成酶(谷氨酰胺水解)	6.3.5.2	Metabolism; Nucleotide metabolism; Purine metabolism [PATH:ko00230] Metabolism; Xenobiotics biodegradation and metabolism; Drug metabolism - other enzymes [PATH:ko00983]
XY.2_GM002499	69.9	8.4e-192	psp:PSPPH_3324	K00128	ALDH	aldehyde dehydrogenase (NAD+)	醛脱氢酶（NAD +）	1.2.1.3	Metabolism; Carbohydrate metabolism; Glycolysis / Gluconeogenesis [PATH:ko00010] Metabolism; Carbohydrate metabolism; Ascorbate and aldarate metabolism [PATH:ko00053] Metabolism; Lipid metabolism; Fatty acid degradation [PATH:ko00071] Metabolism; Amino acid metabolism; Valine, leucine and isoleucine degradation [PATH:ko00280] Metabolism; Amino acid metabolism; Lysine degradation [PATH:ko00310] Me…
XY.2_GM002512	82.7	1.2e-188	acx:Achr_21330	K00626	E2.3.1.9, atoB	acetyl-CoA C-acetyltransferase	乙酰辅酶A C-乙酰转移酶	2.3.1.9	Metabolism; Lipid metabolism; Fatty acid degradation [PATH:ko00071] Metabolism; Lipid metabolism; Synthesis and degradation of ketone bodies [PATH:ko00072] Metabolism; Amino acid metabolism; Valine, leucine and isoleucine degradation [PATH:ko00280] Metabolism; Amino acid metabolism; Lysine degradation [PATH:ko00310] Metabolism; Xenobiotics biodegradation and metabolism; Benzoate degradation [PATH…
XY.2_GM002541	80.8	5.6e-245	ppno:DA70_04115	K00758	deoA, TYMP	thymidine phosphorylase	胸苷磷酸化酶	2.4.2.4	Metabolism; Nucleotide metabolism; Pyrimidine metabolism [PATH:ko00240] Metabolism; Xenobiotics biodegradation and metabolism; Drug metabolism - other enzymes [PATH:ko00983] Human Diseases; Cancers; Bladder cancer [PATH:ko05219]
XY.2_GM002547	83.7	7.8e-157	papi:SG18_20155	K13953	adhP	alcohol dehydrogenase, propanol-preferring	醇脱氢酶，丙醇偏好	1.1.1.1	Metabolism; Carbohydrate metabolism; Glycolysis / Gluconeogenesis [PATH:ko00010] Metabolism; Lipid metabolism; Fatty acid degradation [PATH:ko00071] Metabolism; Amino acid metabolism; Tyrosine metabolism [PATH:ko00350] Metabolism; Xenobiotics biodegradation and metabolism; Chloroalkane and chloroalkene degradation [PATH:ko00625] Metabolism; Xenobiotics biodegradation and metabolism; Naphthalene d…
XY.2_GM002572	86.6	1.1e-25	pox:MB84_17225	K01821	praC, xylH	4-oxalocrotonate tautomerase	4-氧代巴豆酸酯互变异构酶	5.3.2.6	Metabolism; Xenobiotics biodegradation and metabolism; Benzoate degradation [PATH:ko00362] Metabolism; Xenobiotics biodegradation and metabolism; Dioxin degradation [PATH:ko00621] Metabolism; Xenobiotics biodegradation and metabolism; Xylene degradation [PATH:ko00622]
XY.2_GM002631	87.8	1.4e-109	pspu:NA29_15165	K00799	GST, gst	glutathione S-transferase	谷胱甘肽硫转移酶	2.5.1.18	Metabolism; Metabolism of other amino acids; Glutathione metabolism [PATH:ko00480] Metabolism; Xenobiotics biodegradation and metabolism; Metabolism of xenobiotics by cytochrome P450 [PATH:ko00980] Metabolism; Xenobiotics biodegradation and metabolism; Drug metabolism - cytochrome P450 [PATH:ko00982] Human Diseases; Drug resistance; Platinum drug resistance [PATH:ko01524] Human Diseases; Cancers;…
XY.2_GM002680	89.9	9.6e-224	papi:SG18_21305	K01555	FAH, fahA	fumarylacetoacetase	延胡索酰乙酰乙酸酶	3.7.1.2	Metabolism; Amino acid metabolism; Tyrosine metabolism [PATH:ko00350] Metabolism; Xenobiotics biodegradation and metabolism; Styrene degradation [PATH:ko00643]
XY.2_GM002681	94.8	2.9e-255	pox:MB84_18035	K00451	HGD, hmgA	homogentisate 1,2-dioxygenase	尿黑酸1，2-双加氧酶	1.13.11.5	Metabolism; Amino acid metabolism; Tyrosine metabolism [PATH:ko00350] Metabolism; Xenobiotics biodegradation and metabolism; Styrene degradation [PATH:ko00643]
XY.2_GM002709	88.3	9.1e-42	pox:MB84_18145	K01512	acyP	acylphosphatase	酰基磷酸酯酶	3.6.1.7	Metabolism; Carbohydrate metabolism; Pyruvate metabolism [PATH:ko00620] Metabolism; Xenobiotics biodegradation and metabolism; Aminobenzoate degradation [PATH:ko00627]
XY.2_GM002746	91	0	papi:SG18_21515	K07516	fadN	3-hydroxyacyl-CoA dehydrogenase	3-羟酰基-辅酶A脱氢酶	1.1.1.35	Metabolism; Lipid metabolism; Fatty acid degradation [PATH:ko00071] Metabolism; Xenobiotics biodegradation and metabolism; Benzoate degradation [PATH:ko00362] Metabolism; Carbohydrate metabolism; Butanoate metabolism [PATH:ko00650]
XY.2_GM002781	93.8	3.7e-144	papi:SG18_21665	K00626	E2.3.1.9, atoB	acetyl-CoA C-acetyltransferase	乙酰辅酶A C-乙酰转移酶	2.3.1.9	Metabolism; Lipid metabolism; Fatty acid degradation [PATH:ko00071] Metabolism; Lipid metabolism; Synthesis and degradation of ketone bodies [PATH:ko00072] Metabolism; Amino acid metabolism; Valine, leucine and isoleucine degradation [PATH:ko00280] Metabolism; Amino acid metabolism; Lysine degradation [PATH:ko00310] Metabolism; Xenobiotics biodegradation and metabolism; Benzoate degradation [PATH…
XY.2_GM002844	97.5	2e-215	pspu:NA29_14175	K00626	E2.3.1.9, atoB	acetyl-CoA C-acetyltransferase	乙酰辅酶A C-乙酰转移酶	2.3.1.9	Metabolism; Lipid metabolism; Fatty acid degradation [PATH:ko00071] Metabolism; Lipid metabolism; Synthesis and degradation of ketone bodies [PATH:ko00072] Metabolism; Amino acid metabolism; Valine, leucine and isoleucine degradation [PATH:ko00280] Metabolism; Amino acid metabolism; Lysine degradation [PATH:ko00310] Metabolism; Xenobiotics biodegradation and metabolism; Benzoate degradation [PATH…
XY.2_GM002849	96.9	6e-212	papi:SG18_22295	K00626	E2.3.1.9, atoB	acetyl-CoA C-acetyltransferase	乙酰辅酶A C-乙酰转移酶	2.3.1.9	Metabolism; Lipid metabolism; Fatty acid degradation [PATH:ko00071] Metabolism; Lipid metabolism; Synthesis and degradation of ketone bodies [PATH:ko00072] Metabolism; Amino acid metabolism; Valine, leucine and isoleucine degradation [PATH:ko00280] Metabolism; Amino acid metabolism; Lysine degradation [PATH:ko00310] Metabolism; Xenobiotics biodegradation and metabolism; Benzoate degradation [PATH…
XY.2_GM002901	60.3	8.4e-101	pol:Bpro_3680	K21607	pcpD	tetrachlorobenzoquinone reductase	四氯对苯醌还原酶	1.1.1.404	Metabolism; Xenobiotics biodegradation and metabolism; Chlorocyclohexane and chlorobenzene degradation [PATH:ko00361]
XY.2_GM002918	90.1	1.8e-109	papi:SG18_22650	K00799	GST, gst	glutathione S-transferase	谷胱甘肽硫转移酶	2.5.1.18	Metabolism; Metabolism of other amino acids; Glutathione metabolism [PATH:ko00480] Metabolism; Xenobiotics biodegradation and metabolism; Metabolism of xenobiotics by cytochrome P450 [PATH:ko00980] Metabolism; Xenobiotics biodegradation and metabolism; Drug metabolism - cytochrome P450 [PATH:ko00982] Human Diseases; Drug resistance; Platinum drug resistance [PATH:ko01524] Human Diseases; Cancers;…
XY.2_GM003054	75.8	1.6e-110	parb:CJU94_27565	K00074	paaH, hbd, fadB, mmgB	3-hydroxybutyryl-CoA dehydrogenase	3-羟基丁酰基-CoA脱氢酶	1.1.1.157	Metabolism; Amino acid metabolism; Phenylalanine metabolism [PATH:ko00360] Metabolism; Xenobiotics biodegradation and metabolism; Benzoate degradation [PATH:ko00362] Metabolism; Carbohydrate metabolism; Butanoate metabolism [PATH:ko00650]
XY.2_GM003055	84.6	6.7e-187	parb:CJU94_27560	K00626	E2.3.1.9, atoB	acetyl-CoA C-acetyltransferase	乙酰辅酶A C-乙酰转移酶	2.3.1.9	Metabolism; Lipid metabolism; Fatty acid degradation [PATH:ko00071] Metabolism; Lipid metabolism; Synthesis and degradation of ketone bodies [PATH:ko00072] Metabolism; Amino acid metabolism; Valine, leucine and isoleucine degradation [PATH:ko00280] Metabolism; Amino acid metabolism; Lysine degradation [PATH:ko00310] Metabolism; Xenobiotics biodegradation and metabolism; Benzoate degradation [PATH…
XY.2_GM003196	89.2	1.4e-160	bfn:OI25_6061	K01053	E3.1.1.17, gnl, RGN	gluconolactonase	葡糖酸内酯酶	3.1.1.17	Metabolism; Carbohydrate metabolism; Pentose phosphate pathway [PATH:ko00030] Metabolism; Carbohydrate metabolism; Ascorbate and aldarate metabolism [PATH:ko00053] Metabolism; Xenobiotics biodegradation and metabolism; Caprolactam degradation [PATH:ko00930]
XY.2_GM003227	90.4	1.3e-150	pox:MB84_20880	K01061	E3.1.1.45	carboxymethylenebutenolidase	羧甲烯丁烯羟酸内酯酶	3.1.1.45	Metabolism; Xenobiotics biodegradation and metabolism; Chlorocyclohexane and chlorobenzene degradation [PATH:ko00361] Metabolism; Xenobiotics biodegradation and metabolism; Fluorobenzoate degradation [PATH:ko00364] Metabolism; Xenobiotics biodegradation and metabolism; Toluene degradation [PATH:ko00623]
XY.2_GM003242	93.8	5.8e-27	papi:SG18_23960	K01821	praC, xylH	4-oxalocrotonate tautomerase	4-氧代巴豆酸酯互变异构酶	5.3.2.6	Metabolism; Xenobiotics biodegradation and metabolism; Benzoate degradation [PATH:ko00362] Metabolism; Xenobiotics biodegradation and metabolism; Dioxin degradation [PATH:ko00621] Metabolism; Xenobiotics biodegradation and metabolism; Xylene degradation [PATH:ko00622]
XY.2_GM003298	91.7	1.4e-76	papi:SG18_00500	K01075	E3.1.2.23	4-hydroxybenzoyl-CoA thioesterase	4-羟基苯甲酰-CoA硫酯酶	3.1.2.23	Metabolism; Metabolism of cofactors and vitamins; Ubiquinone and other terpenoid-quinone biosynthesis [PATH:ko00130] Metabolism; Xenobiotics biodegradation and metabolism; Benzoate degradation [PATH:ko00362]
XY.2_GM003299	95.8	8.6e-310	prb:X636_02170	K08295	abmG	2-aminobenzoate-CoA ligase	2-氨基苯甲酸-CoA连接酶	6.2.1.32	Metabolism; Xenobiotics biodegradation and metabolism; Aminobenzoate degradation [PATH:ko00627]
XY.2_GM003303	94.5	0	papi:SG18_00525	K09461	E1.14.13.40	anthraniloyl-CoA monooxygenase	蒽醌酰-CoA单加氧酶	1.14.13.40	Metabolism; Xenobiotics biodegradation and metabolism; Aminobenzoate degradation [PATH:ko00627]
XY.2_GM003436	93.8	1.6e-183	papi:SG18_01105	K15511	boxA	benzoyl-CoA 2,3-epoxidase subunit A	苯甲酰辅酶A 2,3-环氧酶亚基A	1.14.13.208	Metabolism; Xenobiotics biodegradation and metabolism; Benzoate degradation [PATH:ko00362]
XY.2_GM003437	97.7	1.9e-279	ppk:U875_06785	K15512	boxB	benzoyl-CoA 2,3-epoxidase subunit B	苯甲酰辅酶A 2,3-环氧酶亚基B	1.14.13.208	Metabolism; Xenobiotics biodegradation and metabolism; Benzoate degradation [PATH:ko00362]
XY.2_GM003438	97.5	0	papi:SG18_01115	K15513	boxC	benzoyl-CoA-dihydrodiol lyase	苯甲酰-CoA-二氢二醇裂解酶	4.1.2.44	Metabolism; Xenobiotics biodegradation and metabolism; Benzoate degradation [PATH:ko00362]
XY.2_GM003441	91.8	5.6e-274	pspu:NA29_10710	K15514	boxD	3,4-dehydroadipyl-CoA semialdehyde dehydrogenase	3,4- dehydroadipyl-CoA半醛脱氢酶	1.2.1.77	Metabolism; Xenobiotics biodegradation and metabolism; Benzoate degradation [PATH:ko00362]
XY.2_GM003505	90.7	1.2e-257	papi:SG18_01585	K01426	E3.5.1.4, amiE	amidase	酰胺酶	3.5.1.4	Metabolism; Amino acid metabolism; Arginine and proline metabolism [PATH:ko00330] Metabolism; Amino acid metabolism; Phenylalanine metabolism [PATH:ko00360] Metabolism; Amino acid metabolism; Tryptophan metabolism [PATH:ko00380] Metabolism; Xenobiotics biodegradation and metabolism; Aminobenzoate degradation [PATH:ko00627] Metabolism; Xenobiotics biodegradation and metabolism; Styrene degradation…
XY.2_GM003552	98.7	1.5e-226	papi:SG18_01795	K00252	GCDH, gcdH	glutaryl-CoA dehydrogenase	戊二酰辅酶A脱氢酶	1.3.8.6	Metabolism; Lipid metabolism; Fatty acid degradation [PATH:ko00071] Metabolism; Amino acid metabolism; Lysine degradation [PATH:ko00310] Metabolism; Xenobiotics biodegradation and metabolism; Benzoate degradation [PATH:ko00362] Metabolism; Amino acid metabolism; Tryptophan metabolism [PATH:ko00380]
XY.2_GM003668	96.1	8.5e-211	ppk:U875_05515	K06446	DCAA	acyl-CoA dehydrogenase	酰基辅酶A脱氢酶	1.3.99.-	Metabolism; Xenobiotics biodegradation and metabolism; Caprolactam degradation [PATH:ko00930]
XY.2_GM003669	90.2	8.7e-286	ppk:U875_05510	K04116	aliA	cyclohexanecarboxylate-CoA ligase	环己烷羧酸-CoA连接酶	6.2.1.-	Metabolism; Xenobiotics biodegradation and metabolism; Benzoate degradation [PATH:ko00362]
XY.2_GM003670	94.5	6.4e-211	ppk:U875_05505	K04117	aliB	cyclohexanecarboxyl-CoA dehydrogenase	环己烷羧基-CoA脱氢酶	1.3.99.-	Metabolism; Xenobiotics biodegradation and metabolism; Benzoate degradation [PATH:ko00362]
XY.2_GM003671	97.7	8.4e-146	ppk:U875_05500	K07536	badI	2-ketocyclohexanecarboxyl-CoA hydrolase	2-酮环己烷羧基-CoA水解酶	3.1.2.-	Metabolism; Xenobiotics biodegradation and metabolism; Benzoate degradation [PATH:ko00362]
XY.2_GM003672	91.8	8.3e-130	papi:SG18_02580	K07535	badH	2-hydroxycyclohexanecarboxyl-CoA dehydrogenase	2-羟基环己烷羧基-CoA脱氢酶	1.1.1.-	Metabolism; Xenobiotics biodegradation and metabolism; Benzoate degradation [PATH:ko00362]
XY.2_GM003688	84.5	3.5e-86	buz:AYM40_26005	K05783	benD-xylL	dihydroxycyclohexadiene carboxylate dehydrogenase	二羟基环己二烯羧酸脱氢酶	1.3.1.25 1.3.1.-	Metabolism; Xenobiotics biodegradation and metabolism; Benzoate degradation [PATH:ko00362] Metabolism; Xenobiotics biodegradation and metabolism; Fluorobenzoate degradation [PATH:ko00364] Metabolism; Xenobiotics biodegradation and metabolism; Xylene degradation [PATH:ko00622]
XY.2_GM003689	89	2.5e-174	bpy:Bphyt_1593	K05784	benC-xylZ	benzoate/toluate 1,2-dioxygenase reductase component	苯甲酸盐/甲苯甲酸1,2-双加氧酶还原酶组分	1.18.1.-	Metabolism; Xenobiotics biodegradation and metabolism; Benzoate degradation [PATH:ko00362] Metabolism; Xenobiotics biodegradation and metabolism; Fluorobenzoate degradation [PATH:ko00364] Metabolism; Xenobiotics biodegradation and metabolism; Xylene degradation [PATH:ko00622]
XY.2_GM003690	88.3	2.9e-80	bsem:WJ12_16755	K05550	benB-xylY	benzoate/toluate 1,2-dioxygenase subunit beta	苯甲酸盐/甲苯甲酸1,2-双加氧酶亚基β	1.14.12.10 1.14.12.-	Metabolism; Xenobiotics biodegradation and metabolism; Benzoate degradation [PATH:ko00362] Metabolism; Xenobiotics biodegradation and metabolism; Fluorobenzoate degradation [PATH:ko00364] Metabolism; Xenobiotics biodegradation and metabolism; Xylene degradation [PATH:ko00622]
XY.2_GM003691	88.1	8.9e-244	btei:WS51_27250	K05549	benA-xylX	benzoate/toluate 1,2-dioxygenase subunit alpha	苯甲酸盐/甲苯甲酸1,2-双加氧酶亚基α	1.14.12.10 1.14.12.-	Metabolism; Xenobiotics biodegradation and metabolism; Benzoate degradation [PATH:ko00362] Metabolism; Xenobiotics biodegradation and metabolism; Fluorobenzoate degradation [PATH:ko00364] Metabolism; Xenobiotics biodegradation and metabolism; Xylene degradation [PATH:ko00622]
XY.2_GM003692	83.9	3.6e-151	parb:CJU94_35225	K03381	catA	catechol 1,2-dioxygenase	儿茶酚1,2-双加氧酶	1.13.11.1	Metabolism; Xenobiotics biodegradation and metabolism; Chlorocyclohexane and chlorobenzene degradation [PATH:ko00361] Metabolism; Xenobiotics biodegradation and metabolism; Benzoate degradation [PATH:ko00362] Metabolism; Xenobiotics biodegradation and metabolism; Fluorobenzoate degradation [PATH:ko00364] Metabolism; Xenobiotics biodegradation and metabolism; Toluene degradation [PATH:ko00623]
XY.2_GM003694	85.2	1.3e-176	reu:Reut_B4400	K01856	catB	muconate cycloisomerase	粘蛋白环状异构酶	5.5.1.1	Metabolism; Xenobiotics biodegradation and metabolism; Chlorocyclohexane and chlorobenzene degradation [PATH:ko00361] Metabolism; Xenobiotics biodegradation and metabolism; Benzoate degradation [PATH:ko00362] Metabolism; Xenobiotics biodegradation and metabolism; Fluorobenzoate degradation [PATH:ko00364] Metabolism; Xenobiotics biodegradation and metabolism; Toluene degradation [PATH:ko00623]
XY.2_GM003695	69.4	1.3e-96	acin:CBP34_03835	K01055	pcaD	3-oxoadipate enol-lactonase	3-氧代己二酸烯醇 - 内酯酶	3.1.1.24	Metabolism; Xenobiotics biodegradation and metabolism; Benzoate degradation [PATH:ko00362]
XY.2_GM003696	85.7	4.5e-38	afa:UZ73_17555	K03464	catC	muconolactone D-isomerase	乌头内酯D-异构酶	5.3.3.4	Metabolism; Xenobiotics biodegradation and metabolism; Benzoate degradation [PATH:ko00362]
XY.2_GM003708	74.2	2.6e-36	bmab:BM45_4397	K01053	E3.1.1.17, gnl, RGN	gluconolactonase	葡糖酸内酯酶	3.1.1.17	Metabolism; Carbohydrate metabolism; Pentose phosphate pathway [PATH:ko00030] Metabolism; Carbohydrate metabolism; Ascorbate and aldarate metabolism [PATH:ko00053] Metabolism; Xenobiotics biodegradation and metabolism; Caprolactam degradation [PATH:ko00930]
XY.2_GM003709	82.3	6.2e-78	rin:ACS15_1399	K01053	E3.1.1.17, gnl, RGN	gluconolactonase	葡糖酸内酯酶	3.1.1.17	Metabolism; Carbohydrate metabolism; Pentose phosphate pathway [PATH:ko00030] Metabolism; Carbohydrate metabolism; Ascorbate and aldarate metabolism [PATH:ko00053] Metabolism; Xenobiotics biodegradation and metabolism; Caprolactam degradation [PATH:ko00930]
XY.2_GM003715	78.1	1.7e-79	rin:ACS15_1395	K01607	pcaC	4-carboxymuconolactone decarboxylase	4-羧基粘康酸内酯脱羧酶;	4.1.1.44	Metabolism; Xenobiotics biodegradation and metabolism; Benzoate degradation [PATH:ko00362]
XY.2_GM003732	65.5	8.7e-251	cbaa:SRAA_1489	K07516	fadN	3-hydroxyacyl-CoA dehydrogenase	3-羟酰基-辅酶A脱氢酶	1.1.1.35	Metabolism; Lipid metabolism; Fatty acid degradation [PATH:ko00071] Metabolism; Xenobiotics biodegradation and metabolism; Benzoate degradation [PATH:ko00362] Metabolism; Carbohydrate metabolism; Butanoate metabolism [PATH:ko00650]
XY.2_GM003742	97.7	7.2e-218	papi:SG18_02730	K00626	E2.3.1.9, atoB	acetyl-CoA C-acetyltransferase	乙酰辅酶A C-乙酰转移酶	2.3.1.9	Metabolism; Lipid metabolism; Fatty acid degradation [PATH:ko00071] Metabolism; Lipid metabolism; Synthesis and degradation of ketone bodies [PATH:ko00072] Metabolism; Amino acid metabolism; Valine, leucine and isoleucine degradation [PATH:ko00280] Metabolism; Amino acid metabolism; Lysine degradation [PATH:ko00310] Metabolism; Xenobiotics biodegradation and metabolism; Benzoate degradation [PATH…
XY.2_GM003829	95.4	4.4e-66	papi:SG18_03115	K01821	praC, xylH	4-oxalocrotonate tautomerase	4-氧代辛酸酯互变异构酶	5.3.2.6	Metabolism; Xenobiotics biodegradation and metabolism; Benzoate degradation [PATH:ko00362] Metabolism; Xenobiotics biodegradation and metabolism; Dioxin degradation [PATH:ko00621] Metabolism; Xenobiotics biodegradation and metabolism; Xylene degradation [PATH:ko00622]
XY.2_GM003885	93	1.5e-81	pve:UC34_19330	K18243	nagH	salicylate 5-hydroxylase small subunit	水杨酸5-羟化酶小亚基	1.14.13.172	Metabolism; Xenobiotics biodegradation and metabolism; Naphthalene degradation [PATH:ko00626]
XY.2_GM003886	92.8	7.9e-242	ppno:DA70_21370	K18242	nagG	salicylate 5-hydroxylase large subunit	水杨酸5-羟化酶大亚基	1.14.13.172	Metabolism; Xenobiotics biodegradation and metabolism; Naphthalene degradation [PATH:ko00626]
XY.2_GM003991	67.3	3.1e-138	rso:RSp0824	K01053	E3.1.1.17, gnl, RGN	gluconolactonase	葡糖酸内酯酶	3.1.1.17	Metabolism; Carbohydrate metabolism; Pentose phosphate pathway [PATH:ko00030] Metabolism; Carbohydrate metabolism; Ascorbate and aldarate metabolism [PATH:ko00053] Metabolism; Xenobiotics biodegradation and metabolism; Caprolactam degradation [PATH:ko00930]
XY.2_GM003996	89.6	6.5e-186	bue:BRPE67_BCDS04970	K10220	ligJ	4-oxalmesaconate hydratase	4-草胺酸水合酶	4.2.1.83	Metabolism; Xenobiotics biodegradation and metabolism; Benzoate degradation [PATH:ko00362]
XY.2_GM004043	84.2	2e-103	pspu:NA29_24915	K00799	GST, gst	glutathione S-transferase	谷胱甘肽硫转移酶	2.5.1.18	Metabolism; Metabolism of other amino acids; Glutathione metabolism [PATH:ko00480] Metabolism; Xenobiotics biodegradation and metabolism; Metabolism of xenobiotics by cytochrome P450 [PATH:ko00980] Metabolism; Xenobiotics biodegradation and metabolism; Drug metabolism - cytochrome P450 [PATH:ko00982] Human Diseases; Drug resistance; Platinum drug resistance [PATH:ko01524] Human Diseases; Cancers;…
XY.2_GM004143	99.5	2.3e-213	pnr:AT302_04050	K00121	frmA, ADH5, adhC	S-(hydroxymethyl)glutathione dehydrogenase / alcohol dehydrogenase	谷胱甘肽S -（甲基）/醇脱氢酶	1.1.1.284 1.1.1.1	Metabolism; Carbohydrate metabolism; Glycolysis / Gluconeogenesis [PATH:ko00010] Metabolism; Lipid metabolism; Fatty acid degradation [PATH:ko00071] Metabolism; Amino acid metabolism; Tyrosine metabolism [PATH:ko00350] Metabolism; Xenobiotics biodegradation and metabolism; Chloroalkane and chloroalkene degradation [PATH:ko00625] Metabolism; Xenobiotics biodegradation and metabolism; Naphthalene d…
XY.2_GM004231	91.4	1.3e-200	papi:SG18_05465	K10680	nemA	N-ethylmaleimide reductase	N-乙基马来酰亚胺还原酶	1.-.-.-	Metabolism; Xenobiotics biodegradation and metabolism; Nitrotoluene degradation [PATH:ko00633]
XY.2_GM004339	97.8	1.3e-97	pspu:NA29_01225	K00760	hprT, hpt, HPRT1	hypoxanthine phosphoribosyltransferase	次黄嘌呤磷酸核糖转移酶	2.4.2.8	Metabolism; Nucleotide metabolism; Purine metabolism [PATH:ko00230] Metabolism; Xenobiotics biodegradation and metabolism; Drug metabolism - other enzymes [PATH:ko00983]
XY.2_GM004392	98.1	7.5e-139	ppul:RO07_05720	K01692	paaF, echA	enoyl-CoA hydratase	烯酰辅酶A水合酶	4.2.1.17	Metabolism; Lipid metabolism; Fatty acid degradation [PATH:ko00071] Metabolism; Amino acid metabolism; Valine, leucine and isoleucine degradation [PATH:ko00280] Metabolism; Metabolism of terpenoids and polyketides; Geraniol degradation [PATH:ko00281] Metabolism; Amino acid metabolism; Lysine degradation [PATH:ko00310] Metabolism; Amino acid metabolism; Phenylalanine metabolism [PATH:ko00360] Meta…
XY.2_GM004395	96	9.7e-218	ppk:U875_01415	K00632	fadA, fadI	acetyl-CoA acyltransferase	乙酰辅酶A乙酰基转移酶	2.3.1.16	Metabolism; Lipid metabolism; Fatty acid degradation [PATH:ko00071] Metabolism; Amino acid metabolism; Valine, leucine and isoleucine degradation [PATH:ko00280] Metabolism; Metabolism of terpenoids and polyketides; Geraniol degradation [PATH:ko00281] Metabolism; Xenobiotics biodegradation and metabolism; Benzoate degradation [PATH:ko00362] Metabolism; Lipid metabolism; alpha-Linolenic acid metabo…
XY.2_GM004496	92	4.6e-99	papi:SG18_06440	K03186	ubiX, bsdB, PAD1	flavin prenyltransferase	黄素异戊二烯基转移酶	2.5.1.129	Metabolism; Metabolism of cofactors and vitamins; Ubiquinone and other terpenoid-quinone biosynthesis [PATH:ko00130] Metabolism; Xenobiotics biodegradation and metabolism; Aminobenzoate degradation [PATH:ko00627] Metabolism; Biosynthesis of other secondary metabolites; Phenylpropanoid biosynthesis [PATH:ko00940]
XY.2_GM004507	93.9	3.7e-46	papi:SG18_06515	K01512	acyP	acylphosphatase	酰基磷酸酯酶	3.6.1.7	Metabolism; Carbohydrate metabolism; Pyruvate metabolism [PATH:ko00620] Metabolism; Xenobiotics biodegradation and metabolism; Aminobenzoate degradation [PATH:ko00627]
XY.2_GM004650	88.6	4.4e-102	pspu:NA29_02835	K01061	E3.1.1.45	carboxymethylenebutenolidase	羧甲烯丁烯羟酸内酯酶	3.1.1.45	Metabolism; Xenobiotics biodegradation and metabolism; Chlorocyclohexane and chlorobenzene degradation [PATH:ko00361] Metabolism; Xenobiotics biodegradation and metabolism; Fluorobenzoate degradation [PATH:ko00364] Metabolism; Xenobiotics biodegradation and metabolism; Toluene degradation [PATH:ko00623]
