# Supplementary material for: Whole Genome Sequencing and Comparative Genomics Analyses of Pandoraea sp. XY-2, a New Species Capable of Biodegrade Tetracycline
Source: Front Microbiol. 2019 Jan 29;10:33. doi: 10.3389/fmicb.2019.00033 (PMC6361800; doi:10.3389/fmicb.2019.00033)
Supplement: Supplementary file 3 [file Data_Sheet_3.xlsx]

## Sheet: Sheet1
Supplementary Table S7 Statistics information of drug-resistance genes identified in Pandoraea sp. XY-2.
ORF_ID	Drug-resistance gene name	AR0_category
XY.2_GM002574 locus=Chr1:2604845:2605819:+	adeL	efflux pump complex or subunit conferring antibiotic resistance, protein(s) and two-component regulatory system modulating antibiotic efflux
XY.2_GM004378 locus=Chr1:4444150:4445925:-	Neisseria meningititis PBP2 conferring resistance to beta-lactam	antibiotic resistant gene variant or mutant, determinant of beta-lactam resistance
XY.2_GM003151 locus=Chr1:3198678:3200198:+	OpmB	efflux pump complex or subunit conferring antibiotic resistance
XY.2_GM001703 locus=Chr1:1727464:1728267:+	tetA(48)	efflux pump complex or subunit conferring antibiotic resistance
XY.2_GM002322 locus=Chr1:2358986:2360209:+	cmlv	antibiotic inactivation enzyme, determinant of phenicol resistance, efflux pump complex or subunit conferring antibiotic resistance
XY.2_GM002797 locus=Chr1:2832464:2834677:-	sav1866	efflux pump complex or subunit conferring antibiotic resistance
XY.2_GM003813 locus=Chr1:3898473:3899822:-	mdtA	efflux pump complex or subunit conferring antibiotic resistance, protein(s) and two-component regulatory system modulating antibiotic efflux
XY.2_GM000333 locus=Chr1:358380:359708:+	patA	efflux pump complex or subunit conferring antibiotic resistance
XY.2_GM003841 locus=Chr1:3920000:3920842:-	Pseudomonas aeruginosa CpxR	antibiotic resistance gene cluster, cassette, or operon, determinant of resistance to glycopeptide antibiotics, efflux pump complex or subunit conferring antibiotic resistance, protein(s) and two-component regulatory system modulating antibiotic efflux, protein(s) conferring antibiotic resistance via molecular bypass
XY.2_GM002418 locus=Chr1:2445022:2448156:-	cmeB	efflux pump complex or subunit conferring antibiotic resistance, protein(s) and two-component regulatory system modulating antibiotic efflux
XY.2_GM000640 locus=Chr1:642645:643793:+	hp1181	efflux pump complex or subunit conferring antibiotic resistance
XY.2_GM000374 locus=Chr1:397619:398308:+	arlR	antibiotic resistance gene cluster, cassette, or operon, determinant of resistance to glycopeptide antibiotics, efflux pump complex or subunit conferring antibiotic resistance, protein(s) and two-component regulatory system modulating antibiotic efflux, protein(s) conferring antibiotic resistance via molecular bypass
XY.2_GM000948 locus=Chr1:946941:949226:+	mfd	antibiotic target protection protein, determinant of fluoroquinolone resistance
XY.2_GM002645 locus=Chr1:2673237:2674328:+	MexJ	efflux pump complex or subunit conferring antibiotic resistance
XY.2_GM000504 locus=Chr1:521047:522087:-	NmcR	antibiotic inactivation enzyme, determinant of beta-lactam resistance, gene modulating beta-lactam resistance
XY.2_GM002009 locus=Chr1:2030883:2032457:-	Mycobacterium tuberculosis ethA with mutation conferring resistance to ethionamide	antibiotic resistant gene variant or mutant, determinant of ethionamide resistance
XY.2_GM002330 locus=Chr1:2367393:2370008:-	mexN	efflux pump complex or subunit conferring antibiotic resistance, protein(s) and two-component regulatory system modulating antibiotic efflux
XY.2_GM003278 locus=Chr1:3338835:3339749:-	sul3	antibiotic target replacement protein, determinant of sulfonamide resistance
XY.2_GM002571 locus=Chr1:2602346:2603647:+	patA	efflux pump complex or subunit conferring antibiotic resistance
XY.2_GM002156 locus=Chr1:2178023:2178964:-	adeL	efflux pump complex or subunit conferring antibiotic resistance, protein(s) and two-component regulatory system modulating antibiotic efflux
XY.2_GM000390 locus=Chr1:412495:413391:-	adeL	efflux pump complex or subunit conferring antibiotic resistance, protein(s) and two-component regulatory system modulating antibiotic efflux
XY.2_GM003796 locus=Chr1:3868491:3869357:-	OXA-62	antibiotic inactivation enzyme, determinant of beta-lactam resistance
XY.2_GM002767 locus=Chr1:2803319:2804041:-	macB	efflux pump complex or subunit conferring antibiotic resistance
XY.2_GM003181 locus=Chr1:3230722:3231345:-	bcr-1	efflux pump complex or subunit conferring antibiotic resistance
XY.2_GM001342 locus=Chr1:1351938:1353791:-	iri	antibiotic inactivation enzyme, determinant of rifamycin resistance
XY.2_GM002122 locus=Chr1:2143844:2144764:+	adeL	efflux pump complex or subunit conferring antibiotic resistance, protein(s) and two-component regulatory system modulating antibiotic efflux
XY.2_GM001138 locus=Chr1:1141810:1143198:-	tcr3	efflux pump complex or subunit conferring antibiotic resistance
XY.2_GM004462 locus=Chr1:4534494:4535126:+	AAC(6')-Ib7	antibiotic inactivation enzyme, determinant of aminoglycoside resistance, determinant of fluoroquinolone resistance
XY.2_GM000610 locus=Chr1:612581:614563:+	rosB	efflux pump complex or subunit conferring antibiotic resistance
XY.2_GM002539 locus=Chr1:2568699:2569406:-	macB	efflux pump complex or subunit conferring antibiotic resistance
XY.2_GM001461 locus=Chr1:1488728:1489651:+	adeL	efflux pump complex or subunit conferring antibiotic resistance, protein(s) and two-component regulatory system modulating antibiotic efflux
XY.2_GM002969 locus=Chr1:3018835:3020349:+	emrY	efflux pump complex or subunit conferring antibiotic resistance
XY.2_GM000402 locus=Chr1:425474:426505:-	adeL	efflux pump complex or subunit conferring antibiotic resistance, protein(s) and two-component regulatory system modulating antibiotic efflux
XY.2_GM001210 locus=Chr1:1213314:1215941:+	Mycobacterium tuberculosis gyrA conferring resistance to fluoroquinolones	antibiotic resistant gene variant or mutant, determinant of fluoroquinolone resistance
XY.2_GM000124 locus=Chr1:145481:146674:+	cmlv	antibiotic inactivation enzyme, determinant of phenicol resistance, efflux pump complex or subunit conferring antibiotic resistance
XY.2_GM001706 locus=Chr1:1731018:1731506:-	dfrA3	antibiotic target replacement protein, determinant of diaminopyrimidine resistance
XY.2_GM004827 locus=Chr1:4900056:4901423:+	basS	determinant of polymyxin resistance, gene altering cell wall charge
XY.2_GM000309 locus=Chr1:335147:335818:-	macB	efflux pump complex or subunit conferring antibiotic resistance
XY.2_GM001961 locus=Chr1:1976106:1977227:+	cfrC	antibiotic target modifying enzyme, determinant of lincosamide resistance, determinant of linezolid resistance, determinant of macrolide resistance, determinant of phenicol resistance, determinant of streptogramin resistance
XY.2_GM001028 locus=Chr1:1037988:1039220:-	Burkholderia pseudomallei Omp38	protein modulating permeability to antibiotic
XY.2_GM002173 locus=Chr1:2195997:2197424:-	Enterococcus faecium cls conferring resistance to daptomycin	antibiotic resistant gene variant or mutant, determinant of resistance to lipopeptide antibiotics
XY.2_GM004487 locus=Chr1:4555879:4556994:+	PmrF	determinant of polymyxin resistance, gene altering cell wall charge
XY.2_GM001074 locus=Chr1:1080550:1081479:+	NmcR	antibiotic inactivation enzyme, determinant of beta-lactam resistance, gene modulating beta-lactam resistance
XY.2_GM004122 locus=Chr1:4196542:4197843:+	Mycobacterium tuberculosis intrinsic murA conferring resistance to fosfomycin	antibiotic resistant gene variant or mutant, determinant of fosfomycin resistance
XY.2_GM000800 locus=Chr1:807291:808256:-	adeL	efflux pump complex or subunit conferring antibiotic resistance, protein(s) and two-component regulatory system modulating antibiotic efflux
XY.2_GM003630 locus=Chr1:3701899:3703032:-	vanSM	antibiotic resistance gene cluster, cassette, or operon, determinant of resistance to glycopeptide antibiotics, protein(s) conferring antibiotic resistance via molecular bypass
XY.2_GM002834 locus=Chr1:2874395:2877463:+	mfd	antibiotic target protection protein, determinant of fluoroquinolone resistance
XY.2_GM000876 locus=Chr1:882204:882929:+	macB	efflux pump complex or subunit conferring antibiotic resistance
XY.2_GM001232 locus=Chr1:1235623:1236996:+	PmrE	determinant of polymyxin resistance, gene altering cell wall charge
XY.2_GM004640 locus=Chr1:4692983:4695085:-	tetT	antibiotic target protection protein, determinant of tetracycline resistance
XY.2_GM003684 locus=Chr1:3762404:3763681:-	amrA	efflux pump complex or subunit conferring antibiotic resistance, protein(s) and two-component regulatory system modulating antibiotic efflux
XY.2_GM000048 locus=Chr1:58844:60166:-	Mycobacterium tuberculosis ndh mutant conferring resistance to isoniazid	antibiotic resistant gene variant or mutant, determinant of isoniazid resistance
XY.2_GM003515 locus=Chr1:3598908:3600143:+	emrA	efflux pump complex or subunit conferring antibiotic resistance, protein(s) and two-component regulatory system modulating antibiotic efflux
XY.2_GM002648 locus=Chr1:2675532:2677673:+	MexK	efflux pump complex or subunit conferring antibiotic resistance, protein(s) and two-component regulatory system modulating antibiotic efflux
XY.2_GM003782 locus=Chr1:3851699:3853450:-	msbA	efflux pump complex or subunit conferring antibiotic resistance
XY.2_GM001707 locus=Chr1:1731503:1732276:-	dfrE	antibiotic target replacement protein, determinant of diaminopyrimidine resistance
XY.2_GM004679 locus=Chr1:4741722:4742615:-	adeL	efflux pump complex or subunit conferring antibiotic resistance, protein(s) and two-component regulatory system modulating antibiotic efflux
XY.2_GM003149 locus=Chr1:3196620:3197531:+	oleC	efflux pump complex or subunit conferring antibiotic resistance
XY.2_GM003632 locus=Chr1:3703376:3704119:-	vanRF	antibiotic resistance gene cluster, cassette, or operon, determinant of aminoglycoside resistance, determinant of polymyxin resistance, determinant of resistance to glycopeptide antibiotics, efflux pump complex or subunit conferring antibiotic resistance, gene altering cell wall charge, protein(s) and two-component regulatory system modulating antibiotic efflux, protein(s) conferring antibiotic r…
XY.2_GM001580 locus=Chr1:1610824:1611501:-	arlR	antibiotic resistance gene cluster, cassette, or operon, determinant of aminoglycoside resistance, determinant of resistance to glycopeptide antibiotics, efflux pump complex or subunit conferring antibiotic resistance, protein(s) and two-component regulatory system modulating antibiotic efflux, protein(s) conferring antibiotic resistance via molecular bypass
XY.2_GM002208 locus=Chr1:2234503:2236893:+	rphA	antibiotic inactivation enzyme, determinant of rifamycin resistance
XY.2_GM000868 locus=Chr1:875089:876993:+	sav1866	efflux pump complex or subunit conferring antibiotic resistance
XY.2_GM000448 locus=Chr1:465590:466966:-	patA	efflux pump complex or subunit conferring antibiotic resistance
XY.2_GM000512 locus=Chr1:528677:529471:+	macB	efflux pump complex or subunit conferring antibiotic resistance
XY.2_GM004717 locus=Chr1:4779826:4782204:-	Brucella suis mprF	antibiotic target modifying enzyme, determinant of resistance to peptide antibiotics, gene altering cell wall charge
XY.2_GM000077 locus=Chr1:85467:87380:+	basS	determinant of polymyxin resistance, gene altering cell wall charge
XY.2_GM002136 locus=Chr1:2155988:2156911:-	arnA	determinant of polymyxin resistance, gene altering cell wall charge
XY.2_GM002172 locus=Chr1:2193884:2195824:-	TaeA	efflux pump complex or subunit conferring antibiotic resistance
XY.2_GM003737 locus=Chr1:3810724:3811053:-	abeS	efflux pump complex or subunit conferring antibiotic resistance
XY.2_GM003562 locus=Chr1:3640431:3641984:-	OprM	efflux pump complex or subunit conferring antibiotic resistance, protein(s) and two-component regulatory system modulating antibiotic efflux
XY.2_GM001917 locus=Chr1:1933897:1935114:+	MdfA	efflux pump complex or subunit conferring antibiotic resistance
XY.2_GM000129 locus=Chr1:150177:151100:+	rosA	efflux pump complex or subunit conferring antibiotic resistance
XY.2_GM004159 locus=Chr1:4230258:4231157:-	adeL	efflux pump complex or subunit conferring antibiotic resistance, protein(s) and two-component regulatory system modulating antibiotic efflux
XY.2_GM003736 locus=Chr1:3809425:3810630:+	patA	efflux pump complex or subunit conferring antibiotic resistance
XY.2_GM003162 locus=Chr1:3209611:3210498:-	adeL	efflux pump complex or subunit conferring antibiotic resistance, protein(s) and two-component regulatory system modulating antibiotic efflux
XY.2_GM003985 locus=Chr1:4062382:4063110:+	macB	efflux pump complex or subunit conferring antibiotic resistance
XY.2_GM003808 locus=Chr1:3890366:3891865:-	OpmB	efflux pump complex or subunit conferring antibiotic resistance, protein(s) and two-component regulatory system modulating antibiotic efflux
XY.2_GM004410 locus=Chr1:4484538:4485197:-	basR	antibiotic resistance gene cluster, cassette, or operon, determinant of polymyxin resistance, determinant of resistance to glycopeptide antibiotics, efflux pump complex or subunit conferring antibiotic resistance, gene altering cell wall charge, protein(s) and two-component regulatory system modulating antibiotic efflux, protein(s) conferring antibiotic resistance via molecular bypass
XY.2_GM004213 locus=Chr1:4282588:4283661:+	basS	determinant of polymyxin resistance, gene altering cell wall charge
XY.2_GM003815 locus=Chr1:3900351:3901070:+	vanRI	antibiotic resistance gene cluster, cassette, or operon, determinant of aminoglycoside resistance, determinant of resistance to glycopeptide antibiotics, efflux pump complex or subunit conferring antibiotic resistance, protein(s) and two-component regulatory system modulating antibiotic efflux, protein(s) conferring antibiotic resistance via molecular bypass
XY.2_GM002809 locus=Chr1:2847700:2849037:+	adeF	efflux pump complex or subunit conferring antibiotic resistance, protein(s) and two-component regulatory system modulating antibiotic efflux
XY.2_GM002389 locus=Chr1:2425224:2425895:+	arlR	antibiotic resistance gene cluster, cassette, or operon, determinant of aminoglycoside resistance, determinant of resistance to glycopeptide antibiotics, efflux pump complex or subunit conferring antibiotic resistance, protein(s) and two-component regulatory system modulating antibiotic efflux, protein(s) conferring antibiotic resistance via molecular bypass
XY.2_GM004062 locus=Chr1:4142252:4143490:-	Mycobacterium tuberculosis kasA mutant conferring resistance to isoniazid	antibiotic resistant gene variant or mutant, determinant of isoniazid resistance
XY.2_GM000137 locus=Chr1:155958:157193:+	patA	efflux pump complex or subunit conferring antibiotic resistance
XY.2_GM003810 locus=Chr1:3892252:3895203:-	mexN	efflux pump complex or subunit conferring antibiotic resistance, protein(s) and two-component regulatory system modulating antibiotic efflux
XY.2_GM003271 locus=Chr1:3331460:3332161:-	vanRI	antibiotic resistance gene cluster, cassette, or operon, determinant of aminoglycoside resistance, determinant of resistance to glycopeptide antibiotics, efflux pump complex or subunit conferring antibiotic resistance, protein(s) and two-component regulatory system modulating antibiotic efflux, protein(s) conferring antibiotic resistance via molecular bypass
XY.2_GM002327 locus=Chr1:2363982:2364656:-	arlR	antibiotic resistance gene cluster, cassette, or operon, determinant of aminoglycoside resistance, determinant of resistance to glycopeptide antibiotics, efflux pump complex or subunit conferring antibiotic resistance, protein(s) and two-component regulatory system modulating antibiotic efflux, protein(s) conferring antibiotic resistance via molecular bypass
XY.2_GM002084 locus=Chr1:2109436:2110944:-	farB	determinant of elfamycin resistance, efflux pump complex or subunit conferring antibiotic resistance, protein(s) and two-component regulatory system modulating antibiotic efflux
XY.2_GM001290 locus=Chr1:1297131:1298639:-	tcr3	efflux pump complex or subunit conferring antibiotic resistance
XY.2_GM002807 locus=Chr1:2845315:2846523:-	adeL	efflux pump complex or subunit conferring antibiotic resistance, protein(s) and two-component regulatory system modulating antibiotic efflux
XY.2_GM003455 locus=Chr1:3543740:3545527:+	Neisseria meningititis PBP2 conferring resistance to beta-lactam	antibiotic resistant gene variant or mutant, determinant of beta-lactam resistance
XY.2_GM001733 locus=Chr1:1753403:1755334:+	TaeA	efflux pump complex or subunit conferring antibiotic resistance
XY.2_GM000194 locus=Chr1:220440:221408:+	adeL	efflux pump complex or subunit conferring antibiotic resistance, protein(s) and two-component regulatory system modulating antibiotic efflux
XY.2_GM004004 locus=Chr1:4080309:4082615:-	Mycobacterium tuberculosis katG mutations conferring resistance to isoniazid	antibiotic resistant gene variant or mutant, determinant of isoniazid resistance
XY.2_GM000663 locus=Chr1:666742:667650:+	NmcR	antibiotic inactivation enzyme, determinant of beta-lactam resistance, gene modulating beta-lactam resistance
XY.2_GM004826 locus=Chr1:4899365:4900036:+	arlR	antibiotic resistance gene cluster, cassette, or operon, determinant of resistance to glycopeptide antibiotics, efflux pump complex or subunit conferring antibiotic resistance, protein(s) and two-component regulatory system modulating antibiotic efflux, protein(s) conferring antibiotic resistance via molecular bypass
XY.2_GM003133 locus=Chr1:3180686:3181561:-	tetA(48)	efflux pump complex or subunit conferring antibiotic resistance
XY.2_GM004384 locus=Chr1:4449104:4450252:+	Burkholderia pseudomallei Omp38	protein modulating permeability to antibiotic
XY.2_GM003010 locus=Chr1:3058163:3058873:-	kdpE	antibiotic resistance gene cluster, cassette, or operon, determinant of aminoglycoside resistance, determinant of resistance to glycopeptide antibiotics, efflux pump complex or subunit conferring antibiotic resistance, protein(s) and two-component regulatory system modulating antibiotic efflux, protein(s) conferring antibiotic resistance via molecular bypass
XY.2_GM004030 locus=Chr1:4107504:4108646:+	Burkholderia pseudomallei Omp38	protein modulating permeability to antibiotic
XY.2_GM002247 locus=Chr1:2270430:2271809:-	cdeA	efflux pump complex or subunit conferring antibiotic resistance
XY.2_GM002086 locus=Chr1:2112331:2113848:-	mdtP	efflux pump complex or subunit conferring antibiotic resistance
XY.2_GM002700 locus=Chr1:2737505:2738227:-	macB	efflux pump complex or subunit conferring antibiotic resistance
XY.2_GM004567 locus=Chr1:4629252:4630178:-	tetA(48)	efflux pump complex or subunit conferring antibiotic resistance
XY.2_GM000586 locus=Chr1:592121:593143:-	tetA(48)	efflux pump complex or subunit conferring antibiotic resistance
XY.2_GM003528 locus=Chr1:3614195:3615739:-	tcmA	efflux pump complex or subunit conferring antibiotic resistance
XY.2_GM003236 locus=Chr1:3291128:3293989:+	Bifidobacteria intrinsic ileS conferring resistance to mupirocin	antibiotic resistant gene variant or mutant, determinant of mupirocin resistance
XY.2_GM004421 locus=Chr1:4494722:4495660:+	adeL	efflux pump complex or subunit conferring antibiotic resistance, protein(s) and two-component regulatory system modulating antibiotic efflux
XY.2_GM000494 locus=Chr1:511533:512489:+	bcrA	efflux pump complex or subunit conferring antibiotic resistance
XY.2_GM002255 locus=Chr1:2279397:2280710:+	oleB	efflux pump complex or subunit conferring antibiotic resistance
XY.2_GM001603 locus=Chr1:1629942:1631252:-	tcmA	efflux pump complex or subunit conferring antibiotic resistance
XY.2_GM002328 locus=Chr1:2364666:2366120:-	OpmB	efflux pump complex or subunit conferring antibiotic resistance, protein(s) and two-component regulatory system modulating antibiotic efflux
XY.2_GM003534 locus=Chr1:3619372:3620148:-	macB	efflux pump complex or subunit conferring antibiotic resistance
XY.2_GM002632 locus=Chr1:2660236:2661162:+	adeL	efflux pump complex or subunit conferring antibiotic resistance, protein(s) and two-component regulatory system modulating antibiotic efflux
XY.2_GM003875 locus=Chr1:3948583:3951420:+	Bifidobacteria intrinsic ileS conferring resistance to mupirocin	antibiotic resistant gene variant or mutant, determinant of mupirocin resistance
XY.2_GM002329 locus=Chr1:2366032:2367381:-	mdtA	efflux pump complex or subunit conferring antibiotic resistance
XY.2_GM002818 locus=Chr1:2860154:2861068:-	adeL	efflux pump complex or subunit conferring antibiotic resistance, protein(s) and two-component regulatory system modulating antibiotic efflux
XY.2_GM004521 locus=Chr1:4591142:4592221:+	Burkholderia pseudomallei Omp38	protein modulating permeability to antibiotic
XY.2_GM002055 locus=Chr1:2076599:2077513:-	adeL	efflux pump complex or subunit conferring antibiotic resistance, protein(s) and two-component regulatory system modulating antibiotic efflux
XY.2_GM000827 locus=Chr1:832460:834013:+	tcr3	efflux pump complex or subunit conferring antibiotic resistance
XY.2_GM002973 locus=Chr1:3023803:3025152:+	PmpM	efflux pump complex or subunit conferring antibiotic resistance
XY.2_GM003581 locus=Chr1:3659475:3660206:-	arlR	antibiotic resistance gene cluster, cassette, or operon, determinant of aminoglycoside resistance, determinant of resistance to glycopeptide antibiotics, efflux pump complex or subunit conferring antibiotic resistance, protein(s) and two-component regulatory system modulating antibiotic efflux, protein(s) conferring antibiotic resistance via molecular bypass
XY.2_GM004469 locus=Chr1:4540924:4542099:+	tet(G)	efflux pump complex or subunit conferring antibiotic resistance
XY.2_GM004407 locus=Chr1:4479161:4481902:+	bcrA	efflux pump complex or subunit conferring antibiotic resistance
XY.2_GM002135 locus=Chr1:2154931:2155980:-	arnA	determinant of polymyxin resistance, gene altering cell wall charge
XY.2_GM000369 locus=Chr1:392202:393278:-	Burkholderia pseudomallei Omp38	protein modulating permeability to antibiotic
XY.2_GM003076 locus=Chr1:3126335:3127357:-	PmrF	determinant of polymyxin resistance, gene altering cell wall charge
XY.2_GM003678 locus=Chr1:3753622:3755133:+	OprN	efflux pump complex or subunit conferring antibiotic resistance, protein(s) and two-component regulatory system modulating antibiotic efflux
XY.2_GM000329 locus=Chr1:353510:354187:+	arlR	antibiotic resistance gene cluster, cassette, or operon, determinant of resistance to glycopeptide antibiotics, efflux pump complex or subunit conferring antibiotic resistance, protein(s) and two-component regulatory system modulating antibiotic efflux, protein(s) conferring antibiotic resistance via molecular bypass
XY.2_GM000085 locus=Chr1:94061:94867:+	macB	efflux pump complex or subunit conferring antibiotic resistance
XY.2_GM003517 locus=Chr1:3600866:3601954:+	emrY	efflux pump complex or subunit conferring antibiotic resistance, protein(s) and two-component regulatory system modulating antibiotic efflux
XY.2_GM003479 locus=Chr1:3564880:3565809:+	tetA(48)	efflux pump complex or subunit conferring antibiotic resistance
XY.2_GM003633 locus=Chr1:3704368:3704952:+	msrB	efflux pump complex or subunit conferring antibiotic resistance
XY.2_GM002575 locus=Chr1:2606034:2607176:+	mdtG	efflux pump complex or subunit conferring antibiotic resistance
XY.2_GM003620 locus=Chr1:3692050:3692970:-	iri	antibiotic inactivation enzyme, determinant of rifamycin resistance
XY.2_GM000443 locus=Chr1:458816:460012:-	Burkholderia pseudomallei Omp38	protein modulating permeability to antibiotic
XY.2_GM004819 locus=Chr1:4892498:4893625:+	baeS	efflux pump complex or subunit conferring antibiotic resistance, protein(s) and two-component regulatory system modulating antibiotic efflux
XY.2_GM004464 locus=Chr1:4535574:4536482:+	EreA	antibiotic inactivation enzyme, determinant of macrolide resistance
XY.2_GM004466 locus=Chr1:4538773:4539987:+	floR	efflux pump complex or subunit conferring antibiotic resistance
XY.2_GM002425 locus=Chr1:2453658:2456666:-	MuxC	efflux pump complex or subunit conferring antibiotic resistance, protein(s) and two-component regulatory system modulating antibiotic efflux
XY.2_GM001143 locus=Chr1:1148095:1149171:+	Burkholderia pseudomallei Omp38	protein modulating permeability to antibiotic
XY.2_GM004661 locus=Chr1:4716460:4720566:-	Staphylococcus aureus rpoB mutants conferring resistance to rifampicin	antibiotic resistant gene variant or mutant, determinant of rifamycin resistance
XY.2_GM004488 locus=Chr1:4557014:4558492:-	tcr3	efflux pump complex or subunit conferring antibiotic resistance
XY.2_GM004465 locus=Chr1:4537558:4538556:+	sul1	antibiotic target replacement protein, determinant of sulfonamide resistance
XY.2_GM000394 locus=Chr1:416639:417544:+	adeL	efflux pump complex or subunit conferring antibiotic resistance, protein(s) and two-component regulatory system modulating antibiotic efflux
XY.2_GM003682 locus=Chr1:3757807:3759267:-	OprA	efflux pump complex or subunit conferring antibiotic resistance, protein(s) and two-component regulatory system modulating antibiotic efflux
XY.2_GM000157 locus=Chr1:176139:179573:-	evgS	efflux pump complex or subunit conferring antibiotic resistance, protein(s) and two-component regulatory system modulating antibiotic efflux
XY.2_GM002758 locus=Chr1:2790864:2791286:+	msrB	efflux pump complex or subunit conferring antibiotic resistance
XY.2_GM003563 locus=Chr1:3641988:3645128:-	mdtF	efflux pump complex or subunit conferring antibiotic resistance, protein(s) and two-component regulatory system modulating antibiotic efflux
XY.2_GM004890 locus=Chr1:4961152:4962555:-	bcr-1	efflux pump complex or subunit conferring antibiotic resistance
XY.2_GM001734 locus=Chr1:1755640:1757619:+	Staphylococcus aureus gyrB conferring resistance to aminocoumarin	antibiotic resistant gene variant or mutant, determinant of aminocoumarin resistance, gene involved in self-resistance to antibiotic
XY.2_GM002114 locus=Chr1:2136247:2137182:-	hmrM	efflux pump complex or subunit conferring antibiotic resistance
XY.2_GM001095 locus=Chr1:1097550:1098584:+	macB	efflux pump complex or subunit conferring antibiotic resistance
XY.2_GM004563 locus=Chr1:4626882:4627757:-	Mycobacterium tuberculosis intrinsic murA conferring resistance to fosfomycin	antibiotic resistant gene variant or mutant, determinant of fosfomycin resistance
XY.2_GM003565 locus=Chr1:3646802:3647545:+	Klebsiella pneumoniae acrR with mutation conferring multidrug antibiotic resistance	antibiotic resistant gene variant or mutant, efflux pump complex or subunit conferring antibiotic resistance, protein(s) and two-component regulatory system modulating antibiotic efflux
XY.2_GM004037 locus=Chr1:4116013:4116918:+	adeL	efflux pump complex or subunit conferring antibiotic resistance, protein(s) and two-component regulatory system modulating antibiotic efflux
XY.2_GM003359 locus=Chr1:3438087:3438650:-	golS	efflux pump complex or subunit conferring antibiotic resistance, protein(s) and two-component regulatory system modulating antibiotic efflux
XY.2_GM002446 locus=Chr1:2475797:2476474:+	macB	efflux pump complex or subunit conferring antibiotic resistance
XY.2_GM000130 locus=Chr1:151100:151411:+	rosA	efflux pump complex or subunit conferring antibiotic resistance
XY.2_GM001742 locus=Chr1:1764384:1765544:-	adeL	efflux pump complex or subunit conferring antibiotic resistance, protein(s) and two-component regulatory system modulating antibiotic efflux
XY.2_GM003943 locus=Chr1:4015146:4015808:-	arlR	antibiotic resistance gene cluster, cassette, or operon, determinant of resistance to glycopeptide antibiotics, efflux pump complex or subunit conferring antibiotic resistance, protein(s) and two-component regulatory system modulating antibiotic efflux, protein(s) conferring antibiotic resistance via molecular bypass
XY.2_GM003580 locus=Chr1:3658066:3659475:-	basS	determinant of polymyxin resistance, gene altering cell wall charge
XY.2_GM000605 locus=Chr1:608628:609431:-	tetA(48)	efflux pump complex or subunit conferring antibiotic resistance
XY.2_GM004163 locus=Chr1:4234830:4235723:-	leuO	determinant of sulfonamide resistance, efflux pump complex or subunit conferring antibiotic resistance, protein(s) and two-component regulatory system modulating antibiotic efflux
XY.2_GM002564 locus=Chr1:2592130:2593827:-	novA	efflux pump complex or subunit conferring antibiotic resistance
XY.2_GM002647 locus=Chr1:2674474:2675610:+	MexK	efflux pump complex or subunit conferring antibiotic resistance
XY.2_GM004149 locus=Chr1:4219645:4221564:+	rosB	efflux pump complex or subunit conferring antibiotic resistance
XY.2_GM004668 locus=Chr1:4724702:4725892:-	Streptomyces cinnamoneus EF-Tu mutants conferring resistance to elfamycin	antibiotic resistant gene variant or mutant, determinant of elfamycin resistance, gene involved in self-resistance to antibiotic
XY.2_GM003750 locus=Chr1:3823858:3825018:+	Burkholderia pseudomallei Omp38	protein modulating permeability to antibiotic
XY.2_GM001543 locus=Chr1:1571422:1572867:+	farB	efflux pump complex or subunit conferring antibiotic resistance, protein(s) and two-component regulatory system modulating antibiotic efflux
XY.2_GM002827 locus=Chr1:2868821:2869546:+	Pseudomonas aeruginosa CpxR	antibiotic resistance gene cluster, cassette, or operon, determinant of aminoglycoside resistance, determinant of resistance to glycopeptide antibiotics, efflux pump complex or subunit conferring antibiotic resistance, protein(s) and two-component regulatory system modulating antibiotic efflux, protein(s) conferring antibiotic resistance via molecular bypass
XY.2_GM000620 locus=Chr1:624613:625983:-	farB	efflux pump complex or subunit conferring antibiotic resistance, protein(s) and two-component regulatory system modulating antibiotic efflux
XY.2_GM002438 locus=Chr1:2470249:2470923:+	arlR	antibiotic resistance gene cluster, cassette, or operon, determinant of aminoglycoside resistance, determinant of resistance to glycopeptide antibiotics, efflux pump complex or subunit conferring antibiotic resistance, protein(s) and two-component regulatory system modulating antibiotic efflux, protein(s) conferring antibiotic resistance via molecular bypass
XY.2_GM002024 locus=Chr1:2046568:2048664:-	tetB(P)	antibiotic target protection protein, determinant of tetracycline resistance
XY.2_GM004103 locus=Chr1:4179492:4180403:+	adeL	efflux pump complex or subunit conferring antibiotic resistance, protein(s) and two-component regulatory system modulating antibiotic efflux
XY.2_GM003851 locus=Chr1:3926925:3928193:+	patA	efflux pump complex or subunit conferring antibiotic resistance
XY.2_GM002295 locus=Chr1:2324941:2326494:-	emrB	determinant of elfamycin resistance, efflux pump complex or subunit conferring antibiotic resistance, protein(s) and two-component regulatory system modulating antibiotic efflux
XY.2_GM004044 locus=Chr1:4122919:4123470:-	Staphylococcus aureus pgsA mutations conferring resistance to daptomycin	antibiotic resistant gene variant or mutant, determinant of resistance to lipopeptide antibiotics
XY.2_GM004405 locus=Chr1:4476485:4478026:+	OprM	efflux pump complex or subunit conferring antibiotic resistance, protein(s) and two-component regulatory system modulating antibiotic efflux
XY.2_GM002137 locus=Chr1:2156908:2157930:-	PmrF	determinant of polymyxin resistance, gene altering cell wall charge
XY.2_GM001396 locus=Chr1:1422482:1423885:+	patA	efflux pump complex or subunit conferring antibiotic resistance
XY.2_GM001554 locus=Chr1:1583976:1585886:+	Streptomyces cinnamoneus EF-Tu mutants conferring resistance to elfamycin	antibiotic resistant gene variant or mutant, determinant of elfamycin resistance, gene involved in self-resistance to antibiotic
XY.2_GM002439 locus=Chr1:2470994:2472595:+	baeS	efflux pump complex or subunit conferring antibiotic resistance, protein(s) and two-component regulatory system modulating antibiotic efflux
XY.2_GM002085 locus=Chr1:2111022:2112260:-	emrA	efflux pump complex or subunit conferring antibiotic resistance, protein(s) and two-component regulatory system modulating antibiotic efflux
XY.2_GM002699 locus=Chr1:2736056:2737297:-	patA	efflux pump complex or subunit conferring antibiotic resistance
XY.2_GM004473 locus=Chr1:4545517:4546368:+	sul1	antibiotic target replacement protein, determinant of sulfonamide resistance
XY.2_GM000763 locus=Chr1:771475:772758:-	patA	efflux pump complex or subunit conferring antibiotic resistance
XY.2_GM000089 locus=Chr1:98872:100098:-	ACC-1	antibiotic inactivation enzyme, determinant of beta-lactam resistance
XY.2_GM000217 locus=Chr1:241862:243871:-	mecC	antibiotic resistance gene cluster, cassette, or operon, antibiotic target replacement protein, determinant of beta-lactam resistance
XY.2_GM002817 locus=Chr1:2857872:2859551:+	TaeA	efflux pump complex or subunit conferring antibiotic resistance
XY.2_GM004367 locus=Chr1:4433538:4434521:-	vanC	antibiotic resistance gene cluster, cassette, or operon, determinant of resistance to glycopeptide antibiotics, protein(s) conferring antibiotic resistance via molecular bypass
XY.2_GM000689 locus=Chr1:689434:690180:+	macB	efflux pump complex or subunit conferring antibiotic resistance
XY.2_GM002598 locus=Chr1:2627888:2628751:-	macB	efflux pump complex or subunit conferring antibiotic resistance
XY.2_GM001792 locus=Chr1:1811814:1812551:+	macB	efflux pump complex or subunit conferring antibiotic resistance
XY.2_GM003683 locus=Chr1:3759264:3762401:-	mdtF	efflux pump complex or subunit conferring antibiotic resistance, protein(s) and two-component regulatory system modulating antibiotic efflux
XY.2_GM002792 locus=Chr1:2828391:2829296:+	adeL	efflux pump complex or subunit conferring antibiotic resistance, protein(s) and two-component regulatory system modulating antibiotic efflux
XY.2_GM000076 locus=Chr1:84805:85470:+	arlR	antibiotic resistance gene cluster, cassette, or operon, determinant of resistance to glycopeptide antibiotics, efflux pump complex or subunit conferring antibiotic resistance, protein(s) and two-component regulatory system modulating antibiotic efflux, protein(s) conferring antibiotic resistance via molecular bypass
XY.2_GM004639 locus=Chr1:4691692:4692900:-	Streptomyces cinnamoneus EF-Tu mutants conferring resistance to elfamycin	antibiotic resistant gene variant or mutant, determinant of elfamycin resistance, gene involved in self-resistance to antibiotic
XY.2_GM002810 locus=Chr1:2849102:2852287:+	mdtF	efflux pump complex or subunit conferring antibiotic resistance, protein(s) and two-component regulatory system modulating antibiotic efflux
XY.2_GM003365 locus=Chr1:3444769:3446550:-	rosB	efflux pump complex or subunit conferring antibiotic resistance
XY.2_GM003564 locus=Chr1:3645125:3646372:-	MexA	efflux pump complex or subunit conferring antibiotic resistance, protein(s) and two-component regulatory system modulating antibiotic efflux
XY.2_GM004820 locus=Chr1:4893730:4894527:+	baeR	antibiotic resistance gene cluster, cassette, or operon, determinant of resistance to glycopeptide antibiotics, efflux pump complex or subunit conferring antibiotic resistance, protein(s) and two-component regulatory system modulating antibiotic efflux, protein(s) conferring antibiotic resistance via molecular bypass
XY.2_GM004503 locus=Chr1:4572230:4573897:-	TaeA	efflux pump complex or subunit conferring antibiotic resistance
XY.2_GM003811 locus=Chr1:3895200:3895682:-	MuxB	efflux pump complex or subunit conferring antibiotic resistance
XY.2_GM000202 locus=Chr1:228906:229889:+	arnA	determinant of polymyxin resistance, gene altering cell wall charge
XY.2_GM000737 locus=Chr1:741802:742713:-	adeL	efflux pump complex or subunit conferring antibiotic resistance, protein(s) and two-component regulatory system modulating antibiotic efflux
XY.2_GM000003 locus=Chr1:3058:5535:+	Streptomyces rishiriensis parY mutant conferring resistance to aminocoumarin	antibiotic resistant gene variant or mutant, determinant of aminocoumarin resistance, determinant of fluoroquinolone resistance, gene involved in self-resistance to antibiotic
XY.2_GM002432 locus=Chr1:2460985:2464098:-	mdtC	efflux pump complex or subunit conferring antibiotic resistance, protein(s) and two-component regulatory system modulating antibiotic efflux
XY.2_GM004963 locus=Chr1:5044208:5045773:-	farB	determinant of elfamycin resistance, efflux pump complex or subunit conferring antibiotic resistance, protein(s) and two-component regulatory system modulating antibiotic efflux
XY.2_GM002436 locus=Chr1:2467974:2468663:-	smeR	antibiotic resistance gene cluster, cassette, or operon, determinant of aminoglycoside resistance, determinant of resistance to glycopeptide antibiotics, efflux pump complex or subunit conferring antibiotic resistance, protein(s) and two-component regulatory system modulating antibiotic efflux, protein(s) conferring antibiotic resistance via molecular bypass
XY.2_GM003519 locus=Chr1:3602662:3603405:+	OprN	efflux pump complex or subunit conferring antibiotic resistance
XY.2_GM002811 locus=Chr1:2852291:2853880:+	adeH	efflux pump complex or subunit conferring antibiotic resistance, protein(s) and two-component regulatory system modulating antibiotic efflux
XY.2_GM003812 locus=Chr1:3895682:3898381:-	mexN	efflux pump complex or subunit conferring antibiotic resistance, protein(s) and two-component regulatory system modulating antibiotic efflux
XY.2_GM004175 locus=Chr1:4248434:4249276:-	bacA	determinant of resistance to peptide antibiotics, protein(s) conferring antibiotic resistance via molecular bypass
XY.2_GM001567 locus=Chr1:1597877:1598761:+	NmcR	antibiotic inactivation enzyme, determinant of beta-lactam resistance, gene modulating beta-lactam resistance
XY.2_GM003891 locus=Chr1:3965542:3966465:+	adeL	efflux pump complex or subunit conferring antibiotic resistance, protein(s) and two-component regulatory system modulating antibiotic efflux
XY.2_GM003475 locus=Chr1:3562012:3562917:+	adeL	efflux pump complex or subunit conferring antibiotic resistance, protein(s) and two-component regulatory system modulating antibiotic efflux
XY.2_GM000123 locus=Chr1:144392:145300:-	adeL	efflux pump complex or subunit conferring antibiotic resistance, protein(s) and two-component regulatory system modulating antibiotic efflux
